# Supplementary material for: Current Evidence on the Relationship Between Perioperative Hypothermia and Surgical Site Infection: A Scoping Review
Source: J Clin Med. 2026 Jun 10;15(12):4501. doi: 10.3390/jcm15124501 (PMC13300808; doi:10.3390/jcm15124501)
Supplement: Supplementary file 1 [file jcm-15-04501-s001.zip]

Archive with 1 entries (1 files):
- jcm-4257468-supplementary.pdf
